# Supplementary material for: Free-breathing phase-resolved functional lung (PREFUL) low-field magnetic resonance imaging (LF-MRI) of pulmonary dysfunction after surviving childhood cancer
Source: Commun Med (Lond). 2026 Jan 22;6:99. doi: 10.1038/s43856-025-01365-w (PMC12891585; doi:10.1038/s43856-025-01365-w)
Supplement: Supplementary file 3 — Supplementary Data 1 [file 43856_2025_1365_MOESM3_ESM.xlsx]

## Sheet: all data sets
ID	gender	age (years)	group	protocoll	radiation (thorax)	days between diagnosis and examination	weight (kg)	height (m)	symptoms	Mean perfusion	Mean ventilation	Whole-lung QDP (%)	Whole-lung VDP (%)	V/Q defect (%)	V/Q match (%)
Minim_ALL_1	m	11	ALL	AIEOP-BFM ALL 2017	no	203	43	1.53	no	10.4	19.4	0	0.8	0	99.2
Minim_ALL_2	m	12	ALL	AIEOP-BFM ALL 2017	no	881	34	1.45	no	21.5	12.3	0.1	0.6	0	99.4
Minim_ALL_3 (Repeated Minim_ALL_1_afterSCT)	m	11	ALL	AIEOP-BFM ALL 2017	yes (TBI)	317	43	1.53	no	10.3	17.7	0	0.6	0	99.4
Minim_ALL_4	f	12	ALL	AIEOP-BFM ALL 2017	no	681	46	1.38	no	10.1	15	0	0	0	100
Minim_ALL_5	f	6	ALL	AIEOP-BFM ALL 2017	no	727	20	1.1	no	31.5	15.4	0	1.7	0	98.3
Minim_ALL_6	m	7	ALL	AIEOP-BFM ALL 2017	no	462	24	1.27	no	22.2	25.9	0	0.4	0	99.6
Minim_ALL_7	m	14	HD	EuroNET-PHL-C2, TL3	no	346	45	1.52	no	20	17.3	0	7.2	0	92.8
Minim_ALL_8	m	13	HD	EuroNET-PHL-C2, TL3	yes	468	60	1.57	no	12.9	15.2	0.1	7	0	92.9
Minim_ALL_9	m	18	HD	EuroNET-PHL-C2, TL3	no	832	75	1.85	no	10.2	10.8	2.1	23.7	0	74.2
Minim_ALL_10	m	8	ALL	AIEOP-BFM ALL 2017	yes (TBI)	1728	25	1.5	no	15.8	22.4	0	16.4	0	83.6
Minim_ALL_11	m	17	ALL	AIEOP-BFM ALL 2009	no	3946	62	1.67	no	16.4	8.3	0.3	20	0	79.7
Minim_ALL_12	m	14	ALL	AIEOP-BFM ALL 2009	no	3133	61	1.81	no	5.9	7.6	8.6	11.3	0.1	80.2
Minim_ALL_13	m	13	ALL	AIEOP-BFM ALL 2009	no	4243	44	1.63	no	8.9	9.2	18.9	20.4	0	60.7
Minim_ALL_14	f	9	ALL	AIEOP-BFM ALL 2017	no	990	29	1.3	no	10.3	13.8	2.2	2	0.6	96.4
Minim_ALL_15 (Repeated Minim_ALL_14_afterSCT)	f	9	ALL	AIEOP-BFM ALL 2017	yes (TBI)	1111	29	1.3	no	14.2	16.7	0	4	0	96
Minim_ALL_16	m	13	HD	EuroNET-PHL-C2, TL3	yes	792	39	1.51	no	15	15.2	0.1	16.6	0	83.3
Minim_ALL-17	f	15	ALL	AIEOP-BFM ALL 2017	no	1972	66	1.57	no	14.1	13.2	0.1	5.3	0	94.5
Minim_ALL-18 (Repeated Minim_ALL_17_afterSCT)	f	15	ALL	AIEOP-BFM ALL 2017	yes (TBI)	2084	64.4	1.57	no	17.7	11.5	0	2.3	0	97.7
Minim_ALL_19	m	9	HD	EuroNET-PHL-C2, TL3	yes	1657	23	1.27	no	11	15.7	0.4	21.2	0	78.4
Minim_ALL_20	m	9	ALL	AIEOP-BFM ALL 2017	no	674	25	1.32	no	12.1	9.5	0.7	8.4	0	90.8
Minim_ALL_21	m	12	ALL	AIEOP-BFM ALL 2017	no	1581	46.6	1.5	no	18.8	13.9	0	4	0	96
Minim_ALL_22	m	17	HD	EuroNET-PHL-C2, TL3	no	461	78	1.81	no	12.1	8.4	0.1	10.7	0	89.2
Minim_ALL_23	m	10	ALL	AIEOP-BFM ALL 2017	no	590	33	1.47	no	10.5	13.3	0.2	5.2	0	94.6
Minim_ALL_24	m	11	ALL	AIEOP-BFM ALL 2009	no	3045	40	1.55	no	11.9	29.2	0.5	3	0	96.6
Minim_ALL_25	m	10	ALL	INTERFANT 06	no	3231	50	1.4	no	20.8	15.9	1.5	7.8	0	90.7
Minim_ALL_26	f	10	ALL	AIEOP-BFM ALL 2017	no	355	25	1.3	no	12.6	12.2	0	6.8	0	93.2
Minim_ALL_27	m	10	ALL	AIEOP-BFM ALL 2017	no	1769	38	1.46	no	24.7	12.7	0.1	5.6	0	94.2
Minim_ALL_28	f	12	ALL	AIEOP-BFM ALL 2009	no	2971	40	1.5	no	12.5	9.5	0	19.6	0	80.4
Minim_ALL_29	f	11	ALL	AIEOP-BFM ALL 2017	no	1973	33	1.38	no	31.4	13	0.3	7.5	0	92.2
Minim_ALL_30	m	14	ALL	AIEOP-BFM ALL 2009	no	2957	50	1.6	Yes (caugh)	5.9	8	3.4	20.6	0.1	76.1
