# Supplementary material for: Free-breathing phase-resolved functional lung (PREFUL) low-field magnetic resonance imaging (LF-MRI) of pulmonary dysfunction after surviving childhood cancer
Source: Commun Med (Lond). 2026 Jan 22;6:99. doi: 10.1038/s43856-025-01365-w (PMC12891585; doi:10.1038/s43856-025-01365-w)
Supplement: Supplementary file 4 — Supplementary Data 2 [file 43856_2025_1365_MOESM4_ESM.xlsx]

## Sheet: hodgkins lymphoma
	Table Analyzed	HD V/Q-match Boxplot without/with radiation			Table Analyzed	HD VDP Boxplot without/with radiation			Table Analyzed	HD QDP Boxplot without/with radiation
	Column C	HD V/Q-match without radiation			Column B	HD VDP without radiation			Column B	HD QDP without radiation
	vs.	vs.			vs.	vs.			vs.	vs.
	Column B	HD V/Q-match with radiation			Column A	HD VDP with radiation			Column A	HD QDP with radiation
	Unpaired t test				Unpaired t test				Mann Whitney test
	P value	0.9438			P value	0.8782			P value	>0.9999
	P value summary	ns			P value summary	ns			Exact or approximate P value?	Exact
	Significantly different (P < 0.05)?	No			Significantly different (P < 0.05)?	No			P value summary	ns
	One- or two-tailed P value?	Two-tailed			One- or two-tailed P value?	Two-tailed			Significantly different (P < 0.05)?	No
	t, df	t=0.07500, df=4			t, df	t=0.1633, df=4			One- or two-tailed P value?	Two-tailed
									Sum of ranks in column A,B	11 , 10
	How big is the difference?				How big is the difference?				Mann-Whitney U	4
	Mean of column B	84.87			Mean of column A	14.93
	Mean of column C	85.4			Mean of column B	13.87			Difference between medians
	Difference between means (C - B) ± SEM	0.5333 ± 7.112			Difference between means (B - A) ± SEM	-1.067 ± 6.534			Median of column A	0.1000, n=3
	95% confidence interval	-19.21 to 20.28			95% confidence interval	-19.21 to 17.07			Median of column B	0.1000, n=3
	R squared (eta squared)	0.001404			R squared (eta squared)	0.006619			Difference: Actual	0
									Difference: Hodges-Lehmann	0
	F test to compare variances				F test to compare variances
	F, DFn, Dfd	1.789, 2, 2			F, DFn, Dfd	1.440, 2, 2
	P value	0.7171			P value	0.8197
	P value summary	ns			P value summary	ns
	Significantly different (P < 0.05)?	No			Significantly different (P < 0.05)?	No
	Data analyzed				Data analyzed
	Sample size, column B	3			Sample size, column A	3
	Sample size, column C	3			Sample size, column B	3
										HD QDP with radiation	HD QDP without radiation
									Test for normal distribution
									Shapiro-Wilk test
									W	0.75	0.7856
									P value		0.0806
									Passed normality test (alpha=0.05)?	No	Yes
									P value summary		ns
									Number of values	3	3
		HD V/Q-match with radiation	HD V/Q-match without radiation			HD VDP with radiation	HD VDP without radiation
	Test for normal distribution				Test for normal distribution
	Shapiro-Wilk test				Shapiro-Wilk test
	W	0.9662	0.8887		W	0.9603	0.9005
	P value	0.6467	0.3504		P value	0.617	0.3871
	Passed normality test (alpha=0.05)?	Yes	Yes		Passed normality test (alpha=0.05)?	Yes	Yes
	P value summary	ns	ns		P value summary	ns	ns
	Number of values	3	3		Number of values	3	3

## Sheet: HD - Correlation
		Correlation of V/Q-match of HD patients				Correlation of VDP of HD patients				Correlation of QDP of HD patients
	Spearman r				Spearman r				Spearman r
	r	-0.8407			r	0.8407			r	0.8933
	95% confidence interval				95% confidence interval				95% confidence interval
	P value				P value				P value
	P (two-tailed)	0.0444			P (two-tailed)	0.0444			P (two-tailed)	0.0333
	P value summary	*			P value summary	*			P value summary	*
	Exact or approximate P value?	Exact			Exact or approximate P value?	Exact			Exact or approximate P value?	Exact
	Significant? (alpha = 0.05)	Yes			Significant? (alpha = 0.05)	Yes			Significant? (alpha = 0.05)	Yes
	Number of XY Pairs	6			Number of XY Pairs	6			Number of XY Pairs	6

## Sheet: acute lymphoblastic leukemia
	Table Analyzed	ALL V/Q-match Boxplot therapy completed/in therapy				Table Analyzed	ALL VDP Boxplot therapy completed/in therapy				Table Analyzed	ALL QDP Boxplot therapy completed/in therapy
	Column B	therapy completed (ALL)				Column B	therapy completed (ALL)				Column B	therapy completed (ALL)
	vs.	vs.				vs.	vs.				vs.	vs.
	Column A	in therapy				Column A	in therapy				Column A	in therapy
	Unpaired t test					Unpaired t test					Mann Whitney test
	P value	0,0137				P value	0,0079				P value	0,1407
	P value summary	*				P value summary	**				Exact or approximate P value?	Exact
	Significantly different (P < 0.05)?	Yes				Significantly different (P < 0.05)?	Yes				P value summary	ns
	One- or two-tailed P value?	Two-tailed				One- or two-tailed P value?	Two-tailed				Significantly different (P < 0.05)?	No
	t, df	t=2.718, df=19				t, df	t=2.965, df=19				One- or two-tailed P value?	Two-tailed
											Sum of ranks in column A,B	78.50 , 152.5
	How big is the difference?					How big is the difference?					Mann-Whitney U	33,50
	Mean of column A	96,29				Mean of column A	3400
	Mean of column B	85,82				Mean of column B	11,40				Difference between medians
	Difference between means (B - A) ± SEM	-10.47 ± 3.853				Difference between means (B - A) ± SEM	8.000 ± 2.698				Median of column A	0.000, n=9
	95% confidence interval	-18.54 to -2.407				95% confidence interval	2.353 to 13.65				Median of column B	0.3000, n=12
	R squared (eta squared)	0,2799				R squared (eta squared)	0,3164				Difference: Actual	0,3000
											Difference: Hodges-Lehmann	0,1500
	F test to compare variances					F test to compare variances
	F, DFn, Dfd	11.99, 11, 8				F, DFn, Dfd	6.116, 11, 8
	P value	0,0016				P value	0,0163
	P value summary	**				P value summary	*
	Significantly different (P < 0.05)?	Yes				Significantly different (P < 0.05)?	Yes
	Data analyzed					Data analyzed
	Sample size, column A	9				Sample size, column A	9
	Sample size, column B	12				Sample size, column B	12
												in therapy	therapy completed (ALL)
											Test for normal distribution
											D'Agostino & Pearson test
											K2	19,12	21,09
											P value	<0.0001	<0.0001
											Passed normality test (alpha=0.05)?	No	No
											P value summary	****	****
											Anderson-Darling test
							in therapy	therapy completed (ALL)			A2*	1700	2197
						Test for normal distribution					P value	<0.0001	<0.0001
		in therapy	therapy completed			D'Agostino & Pearson test					Passed normality test (alpha=0.05)?	No	No
	Test for normal distribution					K2	1771	4893			P value summary	****	****
	D'Agostino & Pearson test					P value	0,4125	0,0866
	K2	0,8967	2791			Passed normality test (alpha=0.05)?	Yes	Yes			Shapiro-Wilk test
	P value	0,6387	0,2477			P value summary	ns	ns			W	0,5819	0,5800
	Passed normality test (alpha=0.05)?	Yes	Yes								P value	<0.0001	<0.0001
	P value summary	ns	ns			Anderson-Darling test					Passed normality test (alpha=0.05)?	No	No
						A2*	0,4273	0,5804			P value summary	****	****
	Anderson-Darling test					P value	0,2406	0,1032
	A2*	0,3035	0,4162			Passed normality test (alpha=0.05)?	Yes	Yes			Kolmogorov-Smirnov test
	P value	0,5046	0,2780			P value summary	ns	ns			KS distance	0,3624	0,3416
	Passed normality test (alpha=0.05)?	Yes	Yes								P value	0,0012	0,0004
	P value summary	ns	ns			Shapiro-Wilk test					Passed normality test (alpha=0.05)?	No	No
						W	0,8994	0,8793			P value summary	**	***
	Shapiro-Wilk test					P value	0,2486	0,0858
	W	0,9277	0,9139			Passed normality test (alpha=0.05)?	Yes	Yes			Number of values	9	12
	P value	0,4599	0,2394			P value summary	ns	ns
	Passed normality test (alpha=0.05)?	Yes	Yes
	P value summary	ns	ns			Kolmogorov-Smirnov test
						KS distance	0,2312	0,1930
	Kolmogorov-Smirnov test					P value	>0.1000	>0.1000
	KS distance	0,1783	0,1693			Passed normality test (alpha=0.05)?	Yes	Yes
	P value	>0.1000	>0.1000			P value summary	ns	ns
	Passed normality test (alpha=0.05)?	Yes	Yes
	P value summary	ns	ns			Number of values	9	12
	Number of values	9	12

## Sheet: ALL - Correlation
		Correlation of V/Q-match of ALL patients				Correlation of VDP of ALL patients				Correlation of QDP of ALL patients
	Spearman r				Spearman r				Spearman r
	r	-0,6901			r	0,6628			r	0,6152
	95% confidence interval	-0.8677 to -0.3561			95% confidence interval	0.3114 to 0.8547			95% confidence interval	0.2370 to 0.8315
	P value				P value				P value
	P (two-tailed)	0,0005			P (two-tailed)	0,0011			P (two-tailed)	0,0030
	P value summary	***			P value summary	**			P value summary	**
	Exact or approximate P value?	Approximate			Exact or approximate P value?	Approximate			Exact or approximate P value?	Approximate
	Significant? (alpha = 0.05)	Yes			Significant? (alpha = 0.05)	Yes			Significant? (alpha = 0.05)	Yes
	Number of XY Pairs	21			Number of XY Pairs	21			Number of XY Pairs	21

## Sheet: SZT,intern controls
ID	age	group	protocoll	radiation (thorax)	start of therapy	day of examination	days between diagnosis and examination	weight (kg)	height (m)	symptoms	Mean perfusion	Mean ventilation	Whole-lung QDP	Whole-lung VDP	V/Q defect	V/Q match
Minim_ALL_1	11	ALL	AIEOP-BFM ALL 2017	no	2023-03-28	2023-10-17	203	43	1.53	no	10.4	19.4	0	0.8	0	99.2
Minim_ALL_3	11	SZT	AIEOP-BFM ALL 2017	yes (TBI)	2023-03-28	2024-02-08	317	43	1.53	no	10.3	17.7	0	0.6	0	99.4
Minim_ALL_14	9	ALL	AIEOP-BFM ALL 2017	no	2021-09-10	2024-05-27	990	29	1.3	no	10.3	13.8	2.2	2	0.6	96.4
Minim_ALL_15	9	SZT	AIEOP-BFM ALL 2017	yes (TBI)	2021-09-10	2024-09-25	1111	x	x	no	14.2	16.7	0	4	0	96
Minim_ALL-17	15	ALL	AIEOP-BFM ALL 2017	no	2019-02-07	2024-07-02	1972	66	1.57	no	14.1	13.2	0.1	5.3	0	94.5
Minim_ALL-18	15	SZT	AIEOP-BFM ALL 2017	Ja (TBI)	2019-02-07	2024-10-22	2084	64.4	1.57	no	17.7	11.5	0	2.3	0	97.7
											mean MinimALL1/3:		0	0.7		99.3
											standard deviation:		0	0.1		0.1
											mean MinimALL14/15:		1.1	3		96.2
											standard deviation:		1.1	1		0.2
											mean MinimALL17/18:		0.05	3.8		96.1
											standard deviation:		0.05	1.5		1.6
